# Supplementary material for: Dynamic meiotic behavior and evolutionary insights of supernumerary B chromosomes in the hangingfly Bittacus cirratus (Mecoptera, Bittacidae)
Source: Comp Cytogenet. 2025 Jun 4;19:91–107. doi: 10.3897/compcytogen.19.153340 (PMC12159664; doi:10.3897/compcytogen.19.153340)
Supplement: Supplementary material 1 — Morphometric analyses of the chromosomes of Bittacus cirratus based on seven spermatogonial cells [file comparative_cytogenetics-19-091_article-153340__-s001.xls]

## Sheet: Result1
	测量抠图臂长
染色体编号	测量序号	Length	Length	Length	Average	Total length	着丝粒指数（断臂长度x100/染色体长度）	臂比（长臂/短臂）
一	1	1.897	2.033	1.932	1.954		195.4
	2	5.012	5.114	4.827	4.98433	6.93833	28.1624	2.55084	sm
二	3	3.417	3.736	3.417	3.52333		352.333
	4	3.922	4.06	4.411	4.131	7.65433	46.0306	1.17247	m
三	5	4.115	3.788	3.96	3.954		395.433
	6	4.774	4.433	5.064	4.757	8.711	45.393	1.20309	m
四	7	2.566	2.744	2.65	2.653		265.333
	8	5.684	4.664	5.497	5.282	7.935	33.438	1.99095	sm
五	9	3.362	3.518	3.537	3.47233		347.233
	10	3.518	3.546	3.439	3.501	6.97333	49.7945	1.00826	m
六	11	2.91	2.639	2.85	2.8		279.967
	12	6.425	6.228	6.613	6.422	9.222	30.36	2.29357	sm
七	13	1.774	2.384	2.018	2.05867		205.867
	14	8.673	8.219	8.412	8.43467	10.4933	19.6188	4.09715	st
八	15	5.206	4.435	4.718	4.786		478.633
	16	4.898	4.881	5.063	4.947	9.734	49.173	1.03364	m
九	17	4.149	3.974	3.912	4.012		401.167
	18	4.843	4.213	4.665	4.574	8.585	46.727	1.14008	m
十	19	2.762	2.763	2.51	2.678		267.833
	20	6.115	5.742	6.343	6.067	8.745	30.627	2.2655	sm
十一	21	2.387	2.669	2.825	2.627		262.7
	22	6.575	6.545	6.723	6.614	9.241	28.427	2.5177	sm
十二	23	2.679	2.877	2.871	2.809		280.9
	24	4.428	3.945	4.158	4.177	6.986	40.209	1.48701	m
十三	25	3.267	3.392	3.603	3.421		342.067
	26	4.097	3.785	3.842	3.908	7.329	46.675	1.14236	m
十四	27	2.498	3.158	2.634	2.763		276.333
	28	3.787	3.117	3.547	3.484	6.247	44.235	1.26095	m
十五	29	2.774	2.733	2.708	2.738		273.833
	30	4.856	4.432	4.761	4.683	7.421	36.898	1.71037	sm
十六	31	2.023	2.087	2.092	2.067		206.733
	32	5.073	5.002	4.643	4.906	6.973	29.646	2.37349	sm
十七	33	2.418	2.142	2.439	2.333	2.333	0		t
十八	34	2.524	2.461	2.432	2.472	2.472	0		t
十九	35	2.259	2.141	2.084	2.161		216.133
	36	4.653	4.111	4.353	4.372	6.534	33.08	2.02314	sm
二十	37	3.374	4.169	3.663	3.735		373.533
	38	4.487	3.515	4.325	4.109	7.844	47.618	1.10013	m
二十一	39	3.898	4.17	3.99	4.019		401.933
	40	5.517	4.855	5.19	5.187	9.207	43.657	1.29062	m
二十二	41	2.825	2.8	2.738	2.788		278.767
	42	3.705	2.854	3.446	3.335	6.123	45.53	1.1962	m
二十三	43	1.671	1.51	1.468	1.55		154.967
	44	8.165	8.399	8.495	8.353	9.903	15.649	5.38903	st
二十四	45	2.726	1.944	2.414	2.36133		236.133
	46	5.52	6.2	5.848	5.856	8.21733	28.736	2.47995	sm
二十五	47	2.518	2.651	2.846	2.672		267.167
	48	3.095	2.321	2.806	2.741	5.412	49.363	1.02582	m
二十六	49	2.092	1.387	1.855	1.778		177.8
	50	7.013	5.728	7.124	6.622	8.4	21.168	3.72441	st
二十七	51	2.039	1.618	1.927	1.861		186.133
	52	4.884	3.53	4.771	4.395	6.256	29.751	2.36163	sm
二十八	53	3.98	4.318	4.043	4.11367		411.367
	54	5.004	5.153	5.142	5.09967	9.21333	44.6491	1.23969	m
二十九	55	2.437	1.861	2.2	2.166		216.6
	56	4.383	4.717	4.505	4.535	6.701	32.324	2.09372	sm
三十	57	2.012	2.031	2.406	2.15		214.967
	58	8.818	6.275	7.675	7.589	9.739	22.073	3.52977	st
三十一	59	2.571	2.356	2.681	2.536		253.6
	60	7.417	6.887	7.141	7.148	9.684	26.187	2.81861	sm
三十二	61	3.29	3.218	2.99	3.166		316.6
		7.771	7.776	7.699	7.748	10.915	29.006	2.44725	sm
三十三	64	22.346	27.328	29.433	26.369	27.71	0
三十四	65	3.184	3.379	3.322	3.295		329.5
	66	3.794	3.869	3.73	3.79767	7.09267	46.4564	1.15255	m
三十五	67	1.862	2.162	2.1	2.04133		204.133
	68	4.864	4.869	5.052	4.92833	6.96967	29.2888	2.41427	sm
三十六		1.49	1.302	1.34	1.37733		137.733
		4.582	4.547	4.508	4.54567	5.923	23.254	3.30034	st
三十七		1.926	1.874	1.965	1.92167	1.922	0	1	t
		2.798	2.454	2.513	2.58833		258.833
三十八		2.887	3.223	3.174	3.09467	5.683	45.5452	1.19562	m
三十九		20.927	20.64	20.547	20.7047

## Sheet: 2n=33着丝粒排序
	测量抠图臂长排序
染色体编号	测量序号	Length	Length	Length	Average	Total length	着丝粒指数（断臂长度x100/染色体长度）	臂比（长臂/短臂）
二	3	3.417	3.736	3.417	3.523		352.3		m
二	4	3.922	4.06	4.411	4.131	7.654	46.0	1.17258	m
三	5	4.115	3.788	3.96	3.954		395.433		m
三	6	4.774	4.433	5.064	4.757	8.711	45.393	1.20309	m
八	15	5.206	4.435	4.718	4.786		478.633		m
八	16	4.898	4.881	5.063	4.947	9.734	49.173	1.03364	m
九	17	4.149	3.974	3.912	4.012		401.167		m
九	18	4.843	4.213	4.665	4.574	8.585	46.727	1.14008	m
十二	23	2.679	2.877	2.871	2.809		280.9		m
十二	24	4.428	3.945	4.158	4.177	6.986	40.209	1.48701	m
十三	25	3.267	3.392	3.603	3.421		342.067		m
十三	26	4.097	3.785	3.842	3.908	7.329	46.675	1.14236	m
十四	27	2.498	3.158	2.634	2.763		276.333		m
十四	28	3.787	3.117	3.547	3.484	6.247	44.235	1.26095	m
二十	37	3.374	4.169	3.663	3.735		373.533		m
二十	38	4.487	3.515	4.325	4.109	7.844	47.618	1.10013	m
二十一	39	3.898	4.17	3.99	4.019		401.933		m
二十一	40	5.517	4.855	5.19	5.187	9.207	43.657	1.29062	m
二十二	41	2.825	2.8	2.738	2.788		278.767		m
二十二	42	3.705	2.854	3.446	3.335	6.123	45.53	1.1962	m
二十四	45	2.726	1.944	2.414	2.36133		236.133
二十四	46	5.52	6.2	5.848	5.856	8.21733	28.736	2.47995	sm
二十五	47	2.518	2.651	2.846	2.672		267.167		m
二十五	48	3.095	2.321	2.806	2.741	5.412	49.363	1.02582	m
三十三	64	22.346	27.328	29.433	26.369	27.71	0		m
三十四	65	3.184	3.379	3.322	3.295		329.5		m
三十四	66	3.794	3.869	3.73	3.79767	7.093	46.4543	1.15255	m
四	7	2.566	2.744	2.65	2.653		265.333		sm
四	8	5.684	4.664	5.497	5.282	7.935	33.438	1.99095	sm
五	9	3.362	3.518	3.537	3.47233		347.233		m
五	10	3.518	3.546	3.439	3.501	6.97333	49.7945	1.00826	m
六	11	2.91	2.639	2.85	2.8		279.967		sm
六	12	6.425	6.228	6.613	6.422	9.222	30.36	2.29357	sm
十	19	2.762	2.763	2.51	2.678		267.833		sm
十	20	6.115	5.742	6.343	6.067	8.745	30.627	2.2655	sm
十一	21	2.387	2.669	2.825	2.627		262.7		sm
十一	22	6.575	6.545	6.723	6.614	9.241	28.427	2.5177	sm
十五	29	2.774	2.733	2.708	2.738		273.833		sm
十五	30	4.856	4.432	4.761	4.683	7.421	36.898	1.71037	sm
十九	35	2.259	2.141	2.084	2.161		216.133		sm
十九	36	4.653	4.111	4.353	4.372	6.534	33.08	2.02314	sm
二十七	51	2.039	1.618	1.927	1.861		186.133		sm
二十七	52	4.884	3.53	4.771	4.395	6.256	29.751	2.36163	sm
二十八	53	3.98	4.318	4.043	4.11367		411.367		m
二十八	54	5.004	5.153	5.142	5.09967	9.21333	44.6491	1.23969	m
二十九	55	2.437	1.861	2.2	2.166		216.6		sm
二十九	56	4.383	4.717	4.505	4.535	6.701	32.324	2.09372	sm
三十一	59	2.571	2.356	2.681	2.536		253.6		sm
三十一	60	7.417	6.887	7.141	7.148	9.684	26.187	2.81861	sm
三十二	61	3.29	3.218	2.99	3.166		316.6		sm
三十二	62	7.771	7.776	7.699	7.748	10.915	29.006	2.44725	sm
三十五	67	1.862	2.162	2.1	2.04133		204.133		sm
三十五	68	4.864	4.869	5.052	4.92833	6.970	29.2874	2.41427	sm
二十三	43	1.671	1.51	1.468	1.55		154.967		st
二十三	44	8.165	8.399	8.495	8.353	9.903	15.649	5.38903	st
七	13	1.774	2.384	2.018	2.05867		205.867		st
七	14	8.673	8.219	8.412	8.43467	10.4933	19.6188	4.09715	st
二十六	49	2.092	1.387	1.855	1.778		177.8		st
二十六	50	7.013	5.728	7.124	6.622	8.4	21.168	3.72441	st
三十	57	2.012	2.031	2.406	2.15		214.967		st
三十	58	8.818	6.275	7.675	7.589	9.739	22.073	3.52977	st
三十六	69	1.49	1.302	1.34	1.37733		137.733		st
三十六	70	4.582	4.547	4.508	4.54567	5.923	23.254	3.30034	st
一	1	1.635	1.542	1.733	1.637		163.667		st
一	2	5.956	5.435	5.864	5.752	7.388	22.152	3.51374	st
三十七	71	1.926	1.874	1.965	1.92167	1.922	0	1	t
十八	34	2.524	2.461	2.432	2.472	2.472	0	1	t
十八
十八
十八
十八
十八
十八
十八
十八
十八
十八
十八
十八
十八
十八
十八
十八
十八
十八
十八
十八
十八
十八
十八
十八
十八
十八
十八
十八
十八
十八
十八
十八
十八
十八
十八
十八
十八
十八
十八
十八
十八
十八
十八
十八
十八
十八
十八
十八
十八
十八
十八
十八
十八
十八
十八
十八
十八
十八
十八
十八
十八
十八
十八
十八
十八
十八
十八
十八
十八
十八
十八
十八
十八
十八
十八
十八
十八
十八
十八
十八
十八
十八
十八
十八
十八
十八
十八
十八
十八
十八
十八
十八
十八
十八
十八
十八
十八
十八
十八
十八
十八
十八
十八
十八
十八
十八
十八
十八
十八
十八
十八
十八
十八
十八
十八
十八
十八
十八
十八
十八
十八
十八
十八
十八
十八
十八
十八
十八
十八
十八
十八
十八
十八
十八
十八
十八
十八
十八
十八
十八
十八
十八
十八
十八
十八
十八
十八
十八
十八
十八
十八
十八
十八
十八
十八
十八
十八
十八
十八
十八
十八
十八
十八
十八
十八
十八
十八
十八
十八
十八
十八
十八
十八
十八
十八
十八
十八
十八
十八
十八
十八
十八
十八
十八
十八
十八
十八
十八
十八
十八
十八
十八
十八
十八
十八
十八
十八
十八
十八
十八
十八
十八
十八
十八
十八
十八
十八
十八
十八
十八
十八
十八
十八
十八
十八
十八
十八
十八
十八
十八
十八
十八
十八
十八
十八
十八
十八
十八
十八
十八
十八
十八
十八
十八
十八
十八
十八
十八
十八
十八
十八
十八
十八
十八
十八
十八
十八
十八
十八
十八
十八
十八
十八
十八
十八
十八
十八
十八
十八
十八
十八
十八
十八
十八
十八
十八
十八
十八
十八
十八
十八
十八
十八
十八
十八
十八
十八
十八
十八
十八
十八
十八
十八
十八
十八
十八
十八
十八
十八
十八
十八
十八
十八
十八
十八
十八
十八
十八
十八
十八
十八
十八
十八
十八
十八
十八
十八
十八
十八
十八
十八
十八
十八
十八
十八
十八
十八
十八
十八
十八
十八
十八
十八
十八
十八
十八
十八
十八
十八
十八
十八
十八
十八
十八
十八
十八
十八
十八
十八
十八
十八
十八
十八
十八
十八
十八
十八
十八
十八
十八
十八
十八
十八
十八
十八
十八
十八
十八
十八
十八
十八
十八
十八
十八
十八
十八
十八
十八
十八
十八
十八
十八
十八
十八
十八
十八
十八
十八
十八
十八
十八
十八
十八
十八
十八
十八
十八
十八
十八
十八
十八
十八
十八
十八
十八
十八
十八
十八
十八
十八
十八
十八
十八
十八
十八
十八
十八
十八
十八
十八
十八
十八
十八
十八
十八
十八
十八
十八
十八
十八
十八
十八
十八
十八
十八
十八
十八
十八
十八
十八
十八
十八
十八
十八
十八
十八
十八
十八
十八
十八
十八
十八
十八
十八
十八
十八
十八
十八
十八
十八
十八
十八
十八
十八
十八
十八
十八
十八
十八
十八
十八
十八
十八
十八
十八
十八
十八
十八
十八
十八
十八
十八
十八
十八
十八
十八
十八
十八
十八
十八
十八
十八
十八
十八
十八
十八
十八
十八
十八
十八
十八
十八
十八
十八
十八
十八
十八
十八
十八
十八
十八
十八
十八
十八
十八
十八
十八
十八
十八
十八
十八
十八
十八
十八
十八
十八
十八
十八
十八
十八
十八
十八
十八
十八
十八
十八
十八
十八
十八
十八
十八
十八
十八
十八
十八
十八
十八
十八
十八
十八
十八
十八
十八
十八
十八
十八
十八
十八
十八
十八
十八
十八
十八
十八
十八
十八
十八
十八
十八
十八
十八
十八
十八
十八
十八
十八
十八
十八
十八
十八
十八
十八
十八
十八
十八
十八
十八
十八
十八
十八
十八
十八
十八
十八
十八
十八
十八
十八
十八
十八
十八
十八
十八
十八
十八
十八
十八
十八
十八
十八
十八
十八
十八
十八
十八
十八
十八
十八
十八
十八
十八
十八
十八
十八
十八
十八
十八
十八
十八
十八
十八
十八
十八
十八
十八
十八
十八
十八
十八
十八
十八
十八
十八
十八
十八
十八
十八
十八
十八
十八
十八
十八
十八
十八
十八
十八
十八
十八
十八
十八
十八
十八
十八
十八
十八
十八
十八
十八
十八
十八
十八
十八
十八
十八
十八
十八
十八
十八
十八
十八
十八
十八
十八
十八
十八
十八
十八
十八
十八
十八
十八
十八
十八
十八
十八
十八
十八
十八
十八
十八
十八
十八
十八
十八
十八
十八
十八
十八
十八
十八
十八
十八
十八
十八
十八
十八
十八
十八
十八
十八
十八
十八
十八
十八
十八
十八
十八
十八
十八
十八
十八
十八
十八
十八
十八
十八
十八
十八
十八
十八
十八
十八
十八
十八
十八
十八
十八
十八
十八
十八
十八
十八
十八
十八
十八
十八
十八
十八
十八
十八
十八
十八
十八
十八
十八
十八
十八
十八
十八
十八
十八
十八
十八
十八
十八
十八
十八
十八
十八
十八
十八
十八
十八
十八
十八
十八
十八
十八
十八
十八
十八
十八
十八
十八
十八
十八
十八
十八
十八
十八
十八
十八
十八
十八
十八
十八
十八
十八
十八
十八
十八
十八
十八
十八
十八
十八
十八
十八
十八
十八
十八
十八
十八
十八
十八
十八
十八
十八
十八
十八
十八
十八
十八
十八
十八
十八
十八
十八
十八
十八
十八
十八
十八
十八
十八
十八
十八
十八
十八
十八
十八
十八
十八
十八
十八
十八
十八
十八
十八
十八
十八
十八
十八
十八
十八
十八
十八
十八
十八
十八
十八
十八
十八
十八
十八
十八
十八
十八
十八
十八
十八
十八
十八
十八
十八
十八
十八
十八
十八
十八
十八
十八
十八
十八
十八
十八
十八
十八
十八
十八
十八
十八
十八
十八
十八
十八
十八
十八
十八
十八
十八
十八
十八
十八
十八
十八
十八
十八
十八
十八
十八
十八
十八
十八
十八
十八
十八
十八
十八
十八
十八
十八
十八
十八
十八
十八
十八
十八
十八
十八
十八
十八
十八
十八
十八
十八
十八
十八
十八
十八
十八
十八
十八
十八
十八
十八
十八
十八
十八
十八
十八
十八
十八
十八
十八
十八
十八
十八
十八
十八
十八
十八
十八
十八
十八
十八
十八
十八
十八
十八
十八
十八
十八
十八
十八
十八
十八
十八
十八
十八
十八
十八
十八
十八
十八
十八
十八
十八
十八
十八
十八
十八
十八
十八
十八
十八
十八
十八
十八
十八
十八
十八
十八
十八
十八
十八
十八
十八
十八
十八
十八
十八
十八
十八
十八
十八
十八
十八
十八
十八
十八
十八
十八
十八
十八
十八
十八
十八
十八
十八
十八
十八
十八
十八
十八
十八
十八
十八
十八
十八
十八
十八
十八
十八
十八
十八
十八
十八
十八
十八
十八
十八
十八
十八
十八
十八
十八
十八
十八
十八
十八
十八
十八
十八
十八
十八
十八
十八
十八
十八
十八
十八
十八
十八
十八
十八
十八
十八
十八
十八
十八
十八
十八
十八
十八
十八
十八
十八
十八
十八
十八
十八
十八
十八
十八
十八
十八
十八
十八
十八
十八
十八
十八
十八
十八
十八
十八
十八
十八
十八
十八
十八
十八
十八
十八
十八
十八
十八
十八
十八
十八
十八
十八
十八
十八
十八
十八
十八
十八
十八
十八
十八
十八
十八
十八
十八
十八
十八
十八
十八
十八
十八
十八
十八
十八
十八
十八
十八
十八
十八
十八
十八
十八
十八
十八
十八
十八
十八
十八
十八
十八
十八
十八
十八
十八
十八
十八
十八
十八
十八
十八
十八
十八
十八
十八
十八
十八
十八
十八
十八
十八
十八
十八
十八
十八
十八
十八
十八
十八
十八
十八
十八
十八
十八
十八
十八
十八
十八
十八
十八
十八
十八
十八
十八
十八
十八
十八
十八
十八
十八
十八
十八
十八
十八
十八
十八
十八
十八
十八
十八
十八
十八
十八
十八
十八
十八
十八
十八
十八
十八
十八
十八
十八
十八
十八
十八
十八
十八
十八
十八
十八
十八
十八
十八
十八
十八
十八
十八
十八
十八
十八
十八
十八
十八
十八
十八
十八
十八
十八
十八
十八
十八
十八
十八
十八
十八
十八
十八
十八
十八
十八
十八
十八
十八
十八
十八
十八
十八
十八
十八
十八
十八
十八
十八
十八
十八
十八
十八
十八
十八
十八
十八
十八
十八
十八
十八
十八
十八
十八
十八
十八
十八
十八
十八
十八
十八
十八
十八
十八
十八
十八
十八
十八
十八
十八
十八
十八
十八
十八
十八
十八
十八
十八
十八
十八
十八
十八
十八
十八
十八
十八
十八
十八
十八
十八
十八
十八
十八
十八
十八
十八
十八
十八
十八
十八
十八
十八
十八
十八
十八
十八
十八
十八
十八
十八
十八
十八
十八
十八
十八
十八
十八
十八
十八
十八
十八
十八
十八
十八
十八
十八
十八
十八
十八
十八
十八
十八
十八
十八
十八
十八
十八
十八
十八
十八
十八
十八
十八
十八
十八
十八
十八
十八
十八
十八
十八
十八
十八
十八
十八
十八
十八
十八
十八
十八
十八
十八
十八
十八
十八
十八
十八
十八
十八
十八
十八
十八
十八
十八
十八
十八
十八
十八
十八
十八
十八
十八
十八
十八
十八
十八
十八
十八
十八
十八
十八
十八
十八
十八
十八
十八
十八
十八
十八
十八
十八
十八
十八
十八
十八
十八
十八
十八
十八
十八
十八
十八
十八
十八
十八
十八
十八
十八
十八
十八
十八
十八
十八
十八
十八
十八
十八
十八
十八
十八
十八
十八
十八
十八
十八
十八
十八
十八
十八
十八
十八
十八
十八
十八
十八
十八
十八
十八
十八
十八
十八
十八
十八
十八
十八
十八
十八
十八
十八
十八
十八
十八
十八
十八
十八
十八
十八
十八
十八
十八
十八
十八
十八
十八
十八
十八
十八
十八
十八
十八
十八
十八
十八
十八
十八
十八
十八
十八
十八
十八
十八
十八
十八
十八
十八
十八
十八
十八
十八
十八
十八
十八
十八
十八
十八
十八
十八
十八
十八
十八
十八
十八
十八
十八
十八
十八
十八
十八
十八
十八
十八
十八
十八
十八
十八
十八
十八
十八
十八
十八
十八
十八
十八
十八
十八
十八
十八
十八
十八
十八
十八
十八
十八
十八
十八
十八
十八
十八
十八
十八
十八
十八
十八
十八
十八
十八
十八
十八
十八
十八
十八
十八
十八
十八
十八
十八
十八
十八
十八
十八
十八
十八
十八
十八
十八
十八
十八
十八
十八
十八
十八
十八
十八
十八
十八
十八
十八
十八
十八
十八
十八
十八
十八
十八
十八
十八
十八
十八
十八
十八
十八
十八
十八
十八
十八
十八
十八
十八
十八
十八
十八
十八
十八
十八
十八
十八
十八
十八
十八
十八
十八
十八
十八
十八
十八
十八
十八
十八
十八
十八
十八
十八
十八
十八
十八
十八
十八
十八
十八
十八
十八
十八
十八
十八
十八
十八
十八
十八
十八
十八
十八
十八
十八
十八
十八
十八
十八
十八
十八
十八
十八
十八
十八
十八
十八
十八
十八
十八
十八
十八
十八
十八
十八
十八
十八
十八
十八
十八
十八
十八
十八
十八
十八
十八
十八
十八
十八
十八
十八
十八
十八
十八
十八
十八
十八
十八
十八
十八
十八
十八
十八
十八
十八
十八
十八
十八
十八
十八
十八
十八
十八
十八
十八
十八
十八
十八
十八
十八
十八
十八
十八
十八
十八
十八
十八
十八
十八
十八
十八
十八
十八
十八
十八
十八
十八
十八
十八
十八
十八
十八
十八
十八
十八
十八
十八
十八
十八
十八
十八
十八
十八
十八
十八
十八
十八
十八
十八
十八
十八
十八
十八
十八
十八
十八
十八
十八
十八
十八
十八
十八
十八
十八
十八
十八
十八
十八
十八
十八
十八
十八
十八
十八
十八
十八
十八
十八
十八
十八
十八
十八
十八
十八
十八
十八
十八
十八
十八
十八
十八
十八
十八
十八
十八
十八
十八
十八
十八
十八
十八
十八
十八
十八
十八
十八
十八
十八
十八
十八
十八
十八
十八
十八
十八
十八
十八
十八
十八
十八
十八
十八
十八
十八
十八
十八
十八
十八
十八
十八
十八
十八
十八
十八
十八
十八
十八
十八
十八
十八
十八
十八
十八
十八
十八
十八
十八
十八
十八
十八
十八
十八
十八
十八
十八
十八
十八
十八
十八
十八
十八
十八
十八
十八
十八
十八
十八
十八
十八
十八
十八
十八
十八
十八
十八
十八
十八
十八
[truncated: 63,450 more rows]

## Sheet: Supplementary Table 1
Supplementary Table 1. Morphometric analyses of the chromosomes of Bittacus cirratus based on seven spermatogonial cells.
2n=30					2n=31				2n=32				2n=33				2n=34				2n=35				2n=36
Chromosome No.	RL	i	r	Type	RL	i	r	Type	RL	i	r	Type	RL	i	r	Type	RL	i	r	Type	RL	i	r	Type	RL	i	r	Type
1	3.704	40.9287	1.44327	m	3.08	49.4156	1.02	m	7.967	47.5838	1.10156	m	6.97333	49.7945	1.00826	m	8.89	47.3566	1.11164	m	7.065	39.1083	1.557	m	9.401	37.4109	1.67302	m
2	3.507	38.3519	1.60743	m	3.701	49.365	1.03	m	6.712	47.4076	1.10937	m	5.412	49.363	1.02582	m	8.528	38.7195	1.58268	m	5.872	42.2854	1.36488	m	8.878	43.7261	1.28697	m
3	3.485	49.0674	1.03801	m	3.604	49.3341	1.03	m	7.012	46.4917	1.15092	m	9.734	49.173	1.03364	m	8.514	48.9077	1.04467	m	5.521	49.6106	1.0157	m	8.218	48.9292	1.04377	m
4	3.369	37.192	1.68875	m	4.287	48.5188	1.06	m	4.923	46.1101	1.16872	m	7.844	47.618	1.10013	m	7.468	44.3626	1.25415	m	4.577	49.8798	1.00482	m	7.932	42.4609	1.35511	m
5	3.255	38.2181	1.61656	m	3.104	46.6495	1.14	m	11.274	45.2457	1.21015	m	8.585	46.727	1.14008	m	7.172	46.5421	1.14859	m	4.465	42.3964	1.35869	m	7.626	38.3294	1.60896	m
6	3.214	44.2439	1.2602	m	4.245	46.3604	1.16	m	6.083	43.3832	1.30504	m	7.329	46.675	1.14236	m	7.054	40.3317	1.47944	m	4.462	46.9745	1.12882	m	7.241	40.0083	1.49948	m
7	3.171	45.8215	1.18238	m	5.959	44.437	1.25	m	11.11	43.2583	1.31169	m	7.09267	46.4564	1.15255	m	7.039	38.0452	1.62845	m	4.412	40.2085	1.48703	m	7.2	44.375	1.25352	m
8	3.163	44.8309	1.23061	m	4.106	42.2065	1.37	m	7.028	42.7718	1.33799	m	7.65433	46.0306	1.17247	m	6.868	41.657	1.40056	m	4.348	39.4204	1.53676	m	6.533	46.135	1.16755	m
9	2.832	42.4435	1.35607	m	3.322	41.9928	1.38	m	11.421	41.6426	1.40139	m	5.683	45.5452	1.19562	m	6.58	45.1216	1.21623	m	4.336	44.9493	1.22473	m	5.88	42.2789	1.36525	m
10	2.804	38.5877	1.5915	m	2.483	41.4015	1.42	m	7.088	41.5773	1.40516	m	6.123	45.53	1.1962	m	6.263	44.8986	1.22724	m	3.968	42.4143	1.35769	m	5.871	37.6597	1.65536	m
11	2.737	38.9112	1.56995	m	3.095	39.6446	1.52	m	6.469	41.5211	1.40841	m	8.711	45.393	1.20309	m	6.025	44.5145	1.24646	m	3.897	48.2936	1.07067	m	5.179	45.5493	1.19542	m
12	2.65	41.2075	1.42674	m	4.207	39.3392	1.54	m	6.627	40.3048	1.48109	m	9.21333	44.6491	1.23969	m	5.946	49.9664	1.00135	m	3.852	45.6906	1.18864	m	5.049	39.8693	1.5082	m
13	2.617	44.7841	1.23294	m	3.368	39.2221	1.55	m	6.288	39.5038	1.5314	m	6.247	44.235	1.26095	m	5.569	43.5267	1.29744	m	3.821	42.9207	1.32988	m	4.731	42.3378	1.36196	m
14	2.581	39.0159	1.56306	m	3.64	37.8571	1.64	m	6.692	37.627	1.65766	m	9.207	43.657	1.29062	m	5.317	49.4452	1.02244	m	3.638	42.0836	1.37622	m	4.639	38.7799	1.57865	m
15	2.553	41.0106	1.4384	m	3.958	37.6958	1.65	m	4.682	37.5694	1.66174	m	4.761	44.6727	1.2385	m	5.211	44.2909	1.2578	m	2.727	45.7279	1.18685	m	4.582	47.9485	1.08557	m
16	2.549	45.7827	1.18423	m	4.484	36.8867	1.71	sm	5.797	42.1252	1.37387	m	6.986	40.209	1.48701	m	5.08	38.9764	1.56566	m	2.421	44.7336	1.23546	m	4.552	37.6977	1.65268	m
17	2.547	45.3867	1.20329	m	2.043	35.7318	1.8	sm	2.965	37.5042	1.66637	sm	7.421	36.898	1.71037	sm	8.615	32.3506	2.09114	sm	8.792	33.0187	2.02859	sm	4.45	39.6629	1.52125	m
18	2.281	43.9281	1.27645	m	4.879	35.1301	1.85	sm	6.559	37.0026	1.70251	sm	7.935	33.438	1.99095	sm	7.396	36.06	1.77315	sm	5.67	34.1093	1.93175	sm	4.409	41.2112	1.42653	m
19	2.264	48.4099	1.06569	m	5.098	33.7387	1.96	sm	7.606	36.6421	1.7291	sm	6.534	33.08	2.02314	sm	6.686	33.5776	2.14654	sm	5.613	32.2644	2.09939	sm	2.827	38.4153	1.60313	m
20	2.168	41.3284	1.41964	m	4.104	33.0653	2.02	sm	6.796	35.3443	1.82931	sm	6.701	32.324	2.09372	sm	6.567	29.831	2.35222	sm	5.329	33.2145	2.01073	sm	10.621	31.9273	2.13211	sm
21	2.12	37.7358	1.65	m	2.616	32.6453	2.06323	sm	6.247	34.5446	1.89481	sm	8.745	30.627	2.2655	sm	5.825	36.0343	1.77513	sm	4.809	26.596	2.75997	sm	9.046	28.6093	2.49536	sm
22	1.703	49.6183	1.01538	m	5.662	32.621	2.06551	sm	8.344	33.593	1.97681	sm	9.222	30.36	2.29357	sm	5.799	35.6613	1.80416	sm	4.535	29.9008	2.3444	sm	8.99	27.5528	2.62939	sm
23	3.605	32.7046	2.05768	sm	6.322	32.4106	2.08541	sm	6.666	32.9433	2.03552	sm	6.256	29.751	2.36163	sm	5.497	31.781	2.14654	sm	4.497	29.7309	2.3635	sm	8.768	34.3066	1.91489	sm
24	2.996	36.482	1.74108	sm	4.578	30.7776	2.24911	sm	6.553	32.4432	2.08231	sm	6.96967	29.2888	2.41427	sm	4.924	36.1698	1.76474	sm	4.483	36.6942	1.72523	sm	8.35	29.7246	2.36422	sm
25	3.947	33.4685	1.98789	sm	4.121	30.6964	2.25771	sm	7.754	31.79	2.14564	sm	8.21733	28.736	2.47995	sm	4.765	30.4302	2.28621	sm	4.409	34.2254	1.9218	sm	7.686	31.4728	2.17735	sm
26	2.517	36.5515	1.73587	sm	3.743	29.4683	2.39347	sm	6.022	28.9937	2.44903	sm	9.241	28.427	2.5177	sm	4.679	25.8602	2.86694	sm	4.141	31.9971	2.12528	sm	6.922	35.5533	1.81268	sm
27	2.686	36.5972	1.73245	sm	3.664	25.9552	2.85279	sm	7.272	28.7679	2.4761	sm	6.93833	28.1624	2.55084	sm	4.48	35.2902	1.83365	sm	3.632	33.37	1.9967	sm	6.188	30.3329	2.29675	sm
28	3.127	31.4998	2.17462	sm	3.787	23.5279	3.25028	st	10.532	27.9244	2.58109	sm	9.684	26.187	2.81861	sm	4.295	35.0407	1.85382	sm	3.333	29.673	2.37007	sm	5.993	25.8134	2.87395	sm
29	1.469	0	∞	t	3.205	21.4353	3.66521	st	5.87	22.402	3.46388	st	9.739	22.073	3.52977	st	2.305	35.7484	1.79733	sm	2.881	27.5252	2.63304	sm	5.135	31.2171	2.20337	sm
30	1.857	0	∞	t	2.565	17.9727	4.56399	st	7.182	22.2222	3.5	st	8.4	21.168	3.72441	st	7.507	24.2973	3.11568	st	2.476	25.5654	2.91153	sm	5.088	34.3553	1.91076	sm
31					3.434	17.4723	4.72333	st	9.179	18.1501	4.5096	st	10.4933	19.6188	4.09715	st	7.469	23.7515	3.21026	st	2.25	36.8444	1.71411	sm	4.85	28.8866	2.46181	sm
32									4.021	17.4583	4.72792	st	9.903	15.649	5.38903	st	4.095	23.663	3.22601	st	5.832	23.834	3.19568	st	4.564	29.645	2.37324	sm
33													2.472	0	∞	t	3.01	18.1395	4.51282	st	3.34	21.7665	3.59422	st	4.22	34.6682	1.88448	sm
34																	2.01	0	∞	t	3.224	21.8983	3.56657	st	3.9	34.1282	1.93013	sm
35																					3.146	15.6707	5.38134	st	5.083	23.3524	3.28222	st
36																									10.022	24.0671	3.15506	st
